# Supplementary material for: Case Report: Multidisciplinary approach for complete resection of primary advanced low-grade serous ovarian carcinoma involving the iliac vessels and paraspinal region
Source: Front Oncol. 2026 Feb 25;16:1762009. doi: 10.3389/fonc.2026.1762009 (PMC12975547; doi:10.3389/fonc.2026.1762009)
Supplement: Supplementary file 2 [file Table1.xlsx]

## Sheet: Sheet1
Supplementary Table 1. Clinical Timeline of the Patient’s Course
Timepoint	Clinical Event
Preoperative and perioperative period
Early May, 20XX	Patient notices progressive swelling in the right inguinal region.
Late May, 20XX	Initial MRI shows a 9-cm right inguinal mass with suspected femoral vein and abdominal wall invasion; bilateral adnexal tumors identified.
Early June, 20XX	Ultrasound confirms bilateral adnexal masses; CA125 mildly elevated (59.8 U/mL).
Mid June, 20XX	PET-CT reveals FDG-avid inguinal mass and multiple pelvic/para-aortic lymph nodes; no distant metastases.
Late June, 20XX	Core-needle biopsy confirms low-grade serous carcinoma (PAX8+, WT1+, ER+, p53 wild-type).
Early July, 20XX	Multidisciplinary tumor board determines feasibility and appropriateness of curative-intent R0 resection.
Mid July, 20XX-Surgery day	Primary debulking surgery. R0 achieved.
Postoperative Course (POD)
ICU → POD1	ICU admission; stable course; transferred to general ward on POD1.
POD3	Abdominal and flap drains removed.
POD4	Right lower-limb edema and sensory disturbance involving the medial thigh and peripatellar region appear.
POD6	Rehabilitation program initiated; standing and assisted ambulation with walker begin (~10 m).
POD10	Elevated D-dimer; imaging shows subcutaneous fluid retention and lymphatic leakage near reconstruction site.
POD11	Percutaneous drainage performed.
POD13	Thigh wound re-suturing performed; compression therapy (girdle) initiated for lymphatic leakage and edema.
POD21	Debridement of skin-flap margin; re-suturing. Subcutaneous fluid collection aspirated and irrigated. No evidence of infection.
POD26	Patient discharged home; able to ambulate independently.
Follow up
2 months post op	Lymphatic leakage improved; residual right thigh edema managed with ongoing compression therapy. Independent ambulation maintained. CT shows no evidence of recurrence.
4 months post op	Right-leg edema markedly improved; minimal residual thigh swelling. Sensory symptoms resolved. Returned to work; independent ADL.
6 months post op	Follow-up imaging confirms no recurrence; independent ambulation maintained without assistance.
13 months post op	No recurrence; activities of daily living fully preserved; independent daily living without endocrine therapy.
