# Supplementary material for: Case Report: Multidisciplinary approach for complete resection of primary advanced low-grade serous ovarian carcinoma involving the iliac vessels and paraspinal region
Source: Front Oncol. 2026 Feb 25;16:1762009. doi: 10.3389/fonc.2026.1762009 (PMC12975547; doi:10.3389/fonc.2026.1762009)
Supplement: Supplementary file 3 [file Table2.xlsx]

## Sheet: Sheet1
Supplementary Table 2. Summary of key literature on surgical management and multidisciplinary strategies in LGSC.
Author / Year	Study Type / N	Key Findings Related to Surgery	Relevance to Multidisciplinary / Extended Surgery
Grabowski et al., 2016	AGO meta-db, n=637	Optimal cytoreduction correlated with improved survival.	Indicates need for aggressive, multidisciplinary cytoreduction.
De Decker et al., 2023	National registry, n=239	Complete cytoreduction strongest prognostic factor.	Reinforces importance of R0; may need multi-team approach.
Bonsang-Kitzis et al., 2022	TMRG db, n=178	Extended surgery often required; R0 improved PFS/OS.	Shows real-world need for complex multi-organ resection.
Di Lorenzo et al., 2022	Two centers, n=47	Aggressive cytoreduction improved survival.	Emphasizes experienced MDT*.
Matsuo et al., 2024	National cohort	R0 necessary but not sufficient.	Select patients for multidisciplinary radical surgery.
Grisham et al., 2023	Expert consensus	Surgery central; MDT* recommended	Endorses team-based surgical strategy.
Pariza et al., 2025	Narrative review	Extended procedures often required to maximize surgical benefit.	Supports aggressive MDT*-based cytoreduction
			*MDT:Multidisciplinary Team
